# Supplementary material for: Clonal outbreak of an extensively drug-resistant NDM-1 producing Pseudomonas aeruginosa in a local hospital in the Czech Republic
Source: Microbiol Spectr. 2025 Dec 3;14(1):e02581-25. doi: 10.1128/spectrum.02581-25 (PMC12772245; doi:10.1128/spectrum.02581-25)
Supplement: Table S3 — SNP analysis and related data of the genomes of this study when compared to the genome of the index case. [file spectrum.02581-25-s0004.xls]

## Sheet: summary
Table S3: SNPs analysis and related data of the genomes of this study when compared to the genome of the index case.
Isolate	CHROM	POS	TYPE	REF	ALT	EVIDENCE	FTYPE	STRAND	NT_POS	AA_POS	EFFECT	GENE	PRODUCT
I1025008	CP145538	5467011	snp	G	A	A:20 G:0	CDS	-	139/1899	47/632	synonymous_variant c.139C>T p.Leu47Leu		acyl-CoA synthetase
I1015194_4	CP145538	1328504	snp	A	C	C:20 A:0
I1019629	CP145538	1057562	snp	C	T	T:20 C:0	CDS	+	1143/1707	381/568	synonymous_variant c.1143C>T p.Gly381Gly	cdrB	two-partner secretion system transporter CdrB
I1026033	CP145538	1826269	snp	G	T	T:20 G:0	CDS	-	1381/2778	461/925	missense_variant c.1381C>A p.Gln461Lys	gacS	two-component system sensor histidine kinase GacS
I1013241_4_ctgs_o200	CP145538	2112606	snp	G	C	C:20 G:0
	CP145538	2987507	snp	T	C	C:13 T:0	CDS	+	630/645	210/214	synonymous_variant c.630T>C p.Arg210Arg	phzG	phenazine biosynthesis FMN-dependent oxidase PhzG
I1025809_5	CP145538	1328504	snp	A	C	C:20 A:0
	CP145538	1826269	snp	G	T	T:20 G:0	CDS	-	1381/2778	461/925	missense_variant c.1381C>A p.Gln461Lys	gacS	two-component system sensor histidine kinase GacS
I1016148	CP145538	671363	snp	G	T	T:20 G:0	CDS	-	468/1086	156/361	synonymous_variant c.468C>A p.Ile156Ile	queG	tRNA epoxyqueuosine(34) reductase QueG
	CP145538	3505165	snp	T	C	C:20 T:0	CDS	-	59/966	20/321	missense_variant c.59A>G p.Asp20Gly		HEAT repeat domain-containing protein
I1014516_3_ctgs_o200	CP145538	1328496	snp	C	G	G:20 C:0
	CP145538	1328504	snp	A	C	C:20 A:0
	CP145538	4230457	snp	G	A	A:16 G:0
H83072_ctgs_o200	CP145538	588117	snp	C	G	G:20 C:0
H83072_ctgs_o200	CP145538	798005	snp	G	C	C:20 G:0
	CP145538	1328504	snp	A	C	C:20 A:0
	CP145538	1847017	snp	G	C	C:20 G:0
	CP145538	4221691	snp	A	C	C:20 A:0	CDS	-	27/1482	9/493	synonymous_variant c.27T>G p.Arg9Arg		transposase
	CP145538	4923267	snp	T	C	C:11 T:0	CDS	-	2190/2742	730/913	synonymous_variant c.2190A>G p.Glu730Glu		RHS repeat-associated core domain-containing protein
I1013428_4_ctgs_o200	CP145538	588127	snp	T	G	G:20 T:0
	CP145538	798005	snp	G	C	C:20 G:0
	CP145538	1209729	snp	C	T	T:14 C:0
	CP145538	1328504	snp	A	C	C:20 A:0
	CP145538	1805215	snp	T	G	G:20 T:0
	CP145538	1846980	snp	C	G	G:20 C:0
	CP145538	2798663	snp	G	C	C:20 G:0	CDS	-	1425/2451	475/816	synonymous_variant c.1425C>G p.Gly475Gly	nirB	nitrite reductase large subunit NirB
	CP145538	3074457	snp	T	C	C:20 T:0
	CP145538	4740781	snp	G	C	C:20 G:0	CDS	+	148/633	50/210	missense_variant c.148G>C p.Val50Leu		ABC-type transport auxiliary lipoprotein family protein
	CP145538	5582219	snp	C	G	G:20 C:0
	CP145538	6424761	snp	A	C	C:20 A:0	CDS	-	862/1437	288/478	missense_variant c.862T>G p.Phe288Val		NAD(P)(+) transhydrogenase (Re/Si-specific) subunit beta
H86815_ctgs_o200	CP145538	37175	snp	A	G	G:10 A:0
	CP145538	310469	snp	G	C	C:10 G:0	CDS	+	579/1047	193/348	synonymous_variant c.579G>C p.Ala193Ala	algP	alginate regulator AlgP
	CP145538	1357282	snp	A	C	C:20 A:0	CDS	+	257/1218	86/405	missense_variant c.257A>C p.Glu86Ala	argJ	bifunctional glutamate N-acetyltransferase/amino-acid acetyltransferase ArgJ
	CP145538	1357291	snp	T	G	G:20 T:0	CDS	+	266/1218	89/405	missense_variant c.266T>G p.Leu89Arg	argJ	bifunctional glutamate N-acetyltransferase/amino-acid acetyltransferase ArgJ
	CP145538	2224415	snp	T	G	G:20 T:0	CDS	-	535/867	179/288	missense_variant c.535A>C p.Ile179Leu		LysR family transcriptional regulator
	CP145538	3835499	snp	A	C	C:20 A:0	CDS	-	280/498	94/165	missense_variant c.280T>G p.Cys94Gly	tpx	thiol peroxidase
	CP145538	4401201	snp	A	C	C:20 A:0	CDS	-	728/1680	243/559	missense_variant c.728T>G p.Leu243Arg	cobJ	precorrin-3B C(17)-methyltransferase
	CP145538	4401206	snp	G	C	C:20 G:0	CDS	-	723/1680	241/559	synonymous_variant c.723C>G p.Gly241Gly	cobJ	precorrin-3B C(17)-methyltransferase
	CP145538	4740781	snp	G	C	C:20 G:0	CDS	+	148/633	50/210	missense_variant c.148G>C p.Val50Leu		ABC-type transport auxiliary lipoprotein family protein
	CP145538	5049401	snp	T	C	C:10 T:0	CDS	+	1833/2427	611/808	synonymous_variant c.1833T>C p.Leu611Leu	tssI	type VI secretion system tip protein TssI/VgrG
75475	CP145538	98877	snp	T	G	G:20 T:0	CDS	+	1604/2199	535/732	missense_variant c.1604T>G p.Leu535Arg		outer membrane assembly lipoprotein YfiO
	CP145538	269350	snp	G	A	A:20 G:0	CDS	-	459/1986	153/661	synonymous_variant c.459C>T p.Ala153Ala	betT	choline BCCT transporter BetT
	CP145538	1220674	snp	G	T	T:20 G:0	CDS	-	856/1455	286/484	missense_variant c.856C>A p.Pro286Thr		OprD family outer membrane porin
	CP145538	1680939	snp	G	T	T:13 G:0	CDS	+	88/357	30/118	missense_variant c.88G>T p.Ala30Ser		hypothetical protein
	CP145538	1680945	snp	C	T	T:13 C:0	CDS	+	94/357	32/118	synonymous_variant c.94C>T p.Leu32Leu		hypothetical protein
	CP145538	1680959	snp	G	A	A:13 G:0	CDS	+	108/357	36/118	synonymous_variant c.108G>A p.Pro36Pro		hypothetical protein
	CP145538	1681058	snp	T	C	C:21 T:0	CDS	+	207/357	69/118	synonymous_variant c.207T>C p.Ala69Ala		hypothetical protein
	CP145538	1681064	snp	T	G	G:20 T:0	CDS	+	213/357	71/118	synonymous_variant c.213T>G p.Pro71Pro		hypothetical protein
	CP145538	1681109	snp	A	G	G:20 A:0	CDS	+	258/357	86/118	synonymous_variant c.258A>G p.Gly86Gly		hypothetical protein
	CP145538	1681139	snp	G	A	A:20 G:0	CDS	+	288/357	96/118	synonymous_variant c.288G>A p.Glu96Glu		hypothetical protein
	CP145538	1681178	snp	A	G	G:20 A:0	CDS	+	327/357	109/118	synonymous_variant c.327A>G p.Pro109Pro		hypothetical protein
	CP145538	1681184	snp	A	C	C:20 A:0	CDS	+	333/357	111/118	synonymous_variant c.333A>C p.Thr111Thr		hypothetical protein
	CP145538	1681235	snp	T	C	C:20 T:0	CDS	+	24/135	8/44	synonymous_variant c.24T>C p.His8His		hypothetical protein
	CP145538	1681266	snp	T	A	A:20 T:0	CDS	+	55/135	19/44	missense_variant c.55T>A p.Cys19Ser		hypothetical protein
	CP145538	1681288	snp	G	A	A:20 G:0	CDS	+	77/135	26/44	missense_variant c.77G>A p.Arg26His		hypothetical protein
	CP145538	1681302	snp	C	A	A:20 C:0	CDS	+	91/135	31/44	missense_variant c.91C>A p.Leu31Met		hypothetical protein
	CP145538	1681325	snp	T	G	G:20 T:0	CDS	+	114/135	38/44	synonymous_variant c.114T>G p.Leu38Leu		hypothetical protein
	CP145538	1681364	snp	C	T	T:20 C:0	CDS	+	22/318	8/105	missense_variant c.22C>T p.Pro8Ser		hypothetical protein
	CP145538	1681382	snp	G	A	A:20 G:0	CDS	+	40/318	14/105	missense_variant c.40G>A p.Asp14Asn		hypothetical protein
	CP145538	1681430	snp	G	A	A:20 G:0	CDS	+	88/318	30/105	missense_variant c.88G>A p.Val30Ile		hypothetical protein
	CP145538	1681441	snp	G	A	A:20 G:0	CDS	+	99/318	33/105	synonymous_variant c.99G>A p.Ser33Ser		hypothetical protein
	CP145538	1681717	snp	A	T	T:19 A:1	CDS	+	61/426	21/141	missense_variant c.61A>T p.Met21Leu		GIY-YIG nuclease family protein
	CP145538	1681761	snp	G	A	A:20 G:0	CDS	+	105/426	35/141	synonymous_variant c.105G>A p.Glu35Glu		GIY-YIG nuclease family protein
	CP145538	1682094	snp	T	C	C:19 T:0	CDS	+	16/1137	6/378	missense_variant c.16T>C p.Ser6Pro		DUF1376 domain-containing protein
	CP145538	1682103	snp	G	T	T:19 G:0	CDS	+	25/1137	9/378	missense_variant c.25G>T p.Val9Leu		DUF1376 domain-containing protein
	CP145538	1682147	snp	T	C	C:15 T:0	CDS	+	69/1137	23/378	synonymous_variant c.69T>C p.Leu23Leu		DUF1376 domain-containing protein
	CP145538	1682153	snp	G	A	A:15 G:0	CDS	+	75/1137	25/378	synonymous_variant c.75G>A p.Thr25Thr		DUF1376 domain-containing protein
	CP145538	1682177	snp	C	T	T:13 C:0	CDS	+	99/1137	33/378	synonymous_variant c.99C>T p.Val33Val		DUF1376 domain-containing protein
	CP145538	1682198	snp	A	G	G:11 A:0	CDS	+	120/1137	40/378	synonymous_variant c.120A>G p.Glu40Glu		DUF1376 domain-containing protein
	CP145538	1685032	snp	T	C	C:11 T:0	CDS	+	16/279	6/92	missense_variant c.16T>C p.Ser6Pro		hypothetical protein
	CP145538	1685037	snp	C	G	G:12 C:0	CDS	+	21/279	7/92	missense_variant c.21C>G p.Ile7Met		hypothetical protein
	CP145538	1685051	snp	C	T	T:13 C:0	CDS	+	35/279	12/92	missense_variant c.35C>T p.Ala12Val		hypothetical protein
	CP145538	1685118	snp	T	C	C:16 T:0	CDS	+	102/279	34/92	synonymous_variant c.102T>C p.Gly34Gly		hypothetical protein
	CP145538	1685143	snp	T	C	C:16 T:0	CDS	+	127/279	43/92	synonymous_variant c.127T>C p.Leu43Leu		hypothetical protein
	CP145538	1685181	snp	C	T	T:13 C:0	CDS	+	165/279	55/92	synonymous_variant c.165C>T p.Thr55Thr		hypothetical protein
	CP145538	1685187	snp	T	C	C:12 T:0	CDS	+	171/279	57/92	synonymous_variant c.171T>C p.Gly57Gly		hypothetical protein
	CP145538	1703292	snp	C	T	T:19 C:1	CDS	+	369/411	123/136	synonymous_variant c.369C>T p.Leu123Leu		hypothetical protein
	CP145538	1703327	snp	T	A	A:18 T:1	CDS	+	404/411	135/136	missense_variant c.404T>A p.Val135Asp		hypothetical protein
	CP145538	1733323	snp	G	A	A:20 G:0	CDS	-	87/2193	29/730	synonymous_variant c.87C>T p.Phe29Phe		phospholipase C, phosphocholine-specific
	CP145538	1840263	snp	C	T	T:20 C:0	CDS	+	194/1329	65/442	missense_variant c.194C>T p.Ala65Val		Wzz/FepE/Etk N-terminal domain-containing protein
	CP145538	1840875	snp	G	A	A:20 G:0	CDS	+	806/1329	269/442	missense_variant c.806G>A p.Gly269Glu		Wzz/FepE/Etk N-terminal domain-containing protein
	CP145538	2193223	snp	A	G	G:20 A:0	CDS	+	571/1569	191/522	missense_variant c.571A>G p.Thr191Ala	casA	type I-E CRISPR-associated protein Cse1/CasA
	CP145538	2306569	snp	T	C	C:20 T:0	CDS	-	132/747	44/248	synonymous_variant c.132A>G p.Leu44Leu		amino acid ABC transporter permease
	CP145538	2379132	snp	G	A	A:20 G:0	CDS	+	708/792	236/263	synonymous_variant c.708G>A p.Lys236Lys		hypothetical protein
	CP145538	2882533	snp	G	A	A:20 G:0	CDS	+	70/1206	24/401	missense_variant c.70G>A p.Gly24Ser		GGDEF domain-containing protein
	CP145538	3949854	snp	T	C	C:20 T:0
	CP145538	4372639	snp	G	C	C:20 G:0	CDS	-	151/918	51/305	missense_variant c.151C>G p.His51Asp		AAA family ATPase
	CP145538	4428015	snp	A	G	G:20 A:0	CDS	-	433/1509	145/502	missense_variant c.433T>C p.Cys145Arg		PA2928 family protein
	CP145538	4972732	snp	A	G	G:20 A:0	CDS	-	335/1002	112/333	missense_variant c.335T>C p.Ile112Thr		alpha-ketoacid dehydrogenase subunit beta
	CP145538	4986830	snp	C	T	T:20 C:0	CDS	-	98/912	33/303	missense_variant c.98G>A p.Gly33Asp		SDR family oxidoreductase
	CP145538	5051623	snp	C	A	A:20 C:0	CDS	+	1625/3300	542/1099	missense_variant c.1625C>A p.Ala542Asp	pldA	phospholipase D
	CP145538	5675754	snp	A	G	G:20 A:0	CDS	-	450/480	150/159	synonymous_variant c.450T>C p.Arg150Arg	nusB	transcription antitermination factor NusB
	CP145538	5876172	snp	T	C	C:20 T:0	CDS	+	271/1644	91/547	synonymous_variant c.271T>C p.Leu91Leu	pchD	pyochelin biosynthesis salicyl-AMP ligase PchD
	CP145538	6036739	snp	G	A	A:20 G:0	CDS	+	212/912	71/303	missense_variant c.212G>A p.Arg71His		AraC family transcriptional regulator
	CP145538	6132597	snp	C	T	T:20 C:0	CDS	+	721/888	241/295	missense_variant c.721C>T p.Arg241Trp		acyltransferase
	CP145538	6651436	snp	G	A	A:20 G:0	CDS	-	235/1707	79/568	missense_variant c.235C>T p.Arg79Cys		di-heme-cytochrome C peroxidase
75789	CP145538	98877	snp	T	G	G:20 T:0	CDS	+	1604/2199	535/732	missense_variant c.1604T>G p.Leu535Arg		outer membrane assembly lipoprotein YfiO
	CP145538	235018	snp	C	T	T:20 C:0	CDS	-	802/1209	268/402	missense_variant c.802G>A p.Asp268Asn	coaBC	bifunctional phosphopantothenoylcysteine decarboxylase/phosphopantothenate--cysteine ligase CoaBC
	CP145538	331831	snp	C	T	T:20 C:0	CDS	-	1239/1347	413/448	stop_gained c.1239G>A p.Trp413*	glpT	glycerol-3-phosphate transporter
	CP145538	407717	snp	T	C	C:20 T:0	CDS	-	103/633	35/210	missense_variant c.103A>G p.Asn35Asp	dctQ	C4-dicarboxylate TRAP transporter small permease protein DctQ
	CP145538	459786	snp	G	A	A:20 G:0
	CP145538	495938	snp	G	A	A:20 G:0	CDS	+	1622/2373	541/790	missense_variant c.1622G>A p.Arg541Lys		type VI secretion system tip protein VgrG
	CP145538	528804	snp	T	A	A:20 T:0
	CP145538	751362	snp	T	G	G:20 T:0	CDS	-	352/534	118/177	missense_variant c.352A>C p.Thr118Pro		bacterioferritin
	CP145538	799022	snp	A	G	G:20 A:0	CDS	-	320/1155	107/384	missense_variant c.320T>C p.Val107Ala		DUF1624 domain-containing protein
	CP145538	801920	snp	C	T	T:20 C:0	CDS	+	282/792	94/263	synonymous_variant c.282C>T p.Pro94Pro	cntL	pseudopaline biosynthesis protein CntL
	CP145538	945594	snp	G	A	A:20 G:0	CDS	-	102/348	34/115	synonymous_variant c.102C>T p.Asp34Asp		pentapeptide repeat-containing protein
	CP145538	965821	snp	T	C	C:11 T:0	CDS	+	619/2307	207/768	missense_variant c.619T>C p.Tyr207His		MlaD family protein
	CP145538	1220674	snp	G	T	T:20 G:0	CDS	-	856/1455	286/484	missense_variant c.856C>A p.Pro286Thr		OprD family outer membrane porin
	CP145538	1325108	snp	C	T	T:20 C:0	CDS	+	308/429	103/142	missense_variant c.308C>T p.Thr103Ile	rplM	50S ribosomal protein L13
	CP145538	1374402	snp	C	T	T:20 C:0	CDS	+	779/1644	260/547	missense_variant c.779C>T p.Ala260Val	groL	chaperonin GroEL
	CP145538	1446938	snp	A	C	C:20 A:0	CDS	-	119/375	40/124	missense_variant c.119T>G p.Leu40Arg	mvaT	histone-like nucleoid-structuring protein MvaT
	CP145538	1552320	snp	A	T	T:20 A:0	CDS	-	523/621	175/206	missense_variant c.523T>A p.Trp175Arg		CatB-related O-acetyltransferase
	CP145538	1555652	snp	C	T	T:20 C:0
	CP145538	1666456	snp	T	G	G:10 T:0	CDS	-	843/1122	281/373	synonymous_variant c.843A>C p.Gly281Gly		tyrosine-type recombinase/integrase
	CP145538	1666462	snp	G	A	A:10 G:0	CDS	-	837/1122	279/373	synonymous_variant c.837C>T p.Gly279Gly		tyrosine-type recombinase/integrase
	CP145538	1666495	snp	G	A	A:12 G:0	CDS	-	804/1122	268/373	synonymous_variant c.804C>T p.Phe268Phe		tyrosine-type recombinase/integrase
	CP145538	1666507	snp	A	G	G:13 A:0	CDS	-	792/1122	264/373	synonymous_variant c.792T>C p.Asn264Asn		tyrosine-type recombinase/integrase
	CP145538	1666526	snp	T	G	G:15 T:0	CDS	-	773/1122	258/373	missense_variant c.773A>C p.Glu258Ala		tyrosine-type recombinase/integrase
	CP145538	1666531	snp	T	C	C:15 T:0	CDS	-	768/1122	256/373	synonymous_variant c.768A>G p.Gln256Gln		tyrosine-type recombinase/integrase
	CP145538	1666542	snp	A	G	G:16 A:0	CDS	-	757/1122	253/373	synonymous_variant c.757T>C p.Leu253Leu		tyrosine-type recombinase/integrase
	CP145538	1666588	snp	A	G	G:18 A:0	CDS	-	711/1122	237/373	synonymous_variant c.711T>C p.Thr237Thr		tyrosine-type recombinase/integrase
	CP145538	1666705	snp	A	G	G:19 A:0	CDS	-	594/1122	198/373	synonymous_variant c.594T>C p.Arg198Arg		tyrosine-type recombinase/integrase
	CP145538	1666761	snp	C	A	A:20 C:0	CDS	-	538/1122	180/373	missense_variant c.538G>T p.Ala180Ser		tyrosine-type recombinase/integrase
	CP145538	1666801	snp	C	A	A:20 C:0	CDS	-	498/1122	166/373	synonymous_variant c.498G>T p.Val166Val		tyrosine-type recombinase/integrase
	CP145538	1666811	snp	T	A	A:20 T:0	CDS	-	488/1122	163/373	missense_variant c.488A>T p.Asp163Val		tyrosine-type recombinase/integrase
	CP145538	1666837	snp	T	C	C:20 T:0	CDS	-	462/1122	154/373	synonymous_variant c.462A>G p.Thr154Thr		tyrosine-type recombinase/integrase
	CP145538	1666852	snp	G	A	A:20 G:0	CDS	-	447/1122	149/373	synonymous_variant c.447C>T p.Pro149Pro		tyrosine-type recombinase/integrase
	CP145538	1666882	snp	T	C	C:20 T:0	CDS	-	417/1122	139/373	synonymous_variant c.417A>G p.Ala139Ala		tyrosine-type recombinase/integrase
	CP145538	1666888	snp	A	G	G:20 A:0	CDS	-	411/1122	137/373	synonymous_variant c.411T>C p.Ser137Ser		tyrosine-type recombinase/integrase
	CP145538	1667329	snp	T	C	C:20 T:0
	CP145538	1667658	snp	A	T	T:20 A:0	CDS	-	173/330	58/109	missense_variant c.173T>A p.Leu58Gln		hypothetical protein
	CP145538	1667762	snp	G	A	A:18 G:0	CDS	-	69/330	23/109	synonymous_variant c.69C>T p.Gly23Gly		hypothetical protein
	CP145538	1667833	snp	C	A	A:18 C:0	CDS	-	710/720	237/239	missense_variant c.710G>T p.Arg237Leu		hypothetical protein
	CP145538	1667862	snp	A	G	G:18 A:0	CDS	-	681/720	227/239	synonymous_variant c.681T>C p.Tyr227Tyr		hypothetical protein
	CP145538	1667889	snp	G	A	A:18 G:0	CDS	-	654/720	218/239	synonymous_variant c.654C>T p.Arg218Arg		hypothetical protein
	CP145538	1667905	snp	T	A	A:18 T:0	CDS	-	638/720	213/239	missense_variant c.638A>T p.Gln213Leu		hypothetical protein
	CP145538	1667925	snp	G	C	C:18 G:0	CDS	-	618/720	206/239	synonymous_variant c.618C>G p.Pro206Pro		hypothetical protein
	CP145538	1667946	snp	G	T	T:18 G:0	CDS	-	597/720	199/239	synonymous_variant c.597C>A p.Gly199Gly		hypothetical protein
	CP145538	1668024	snp	A	G	G:17 A:0	CDS	-	519/720	173/239	synonymous_variant c.519T>C p.Asn173Asn		hypothetical protein
	CP145538	1668045	snp	G	A	A:17 G:0	CDS	-	498/720	166/239	synonymous_variant c.498C>T p.Phe166Phe		hypothetical protein
	CP145538	1668057	snp	A	G	G:17 A:0	CDS	-	486/720	162/239	synonymous_variant c.486T>C p.Val162Val		hypothetical protein
	CP145538	1668063	snp	T	A	A:17 T:0	CDS	-	480/720	160/239	synonymous_variant c.480A>T p.Ala160Ala		hypothetical protein
	CP145538	1668102	snp	A	G	G:17 A:0	CDS	-	441/720	147/239	synonymous_variant c.441T>C p.Ser147Ser		hypothetical protein
	CP145538	1668114	snp	C	T	T:17 C:0	CDS	-	429/720	143/239	synonymous_variant c.429G>A p.Ala143Ala		hypothetical protein
	CP145538	1668135	snp	A	G	G:17 A:0	CDS	-	408/720	136/239	synonymous_variant c.408T>C p.Gly136Gly		hypothetical protein
	CP145538	1668201	snp	A	G	G:17 A:0	CDS	-	342/720	114/239	synonymous_variant c.342T>C p.His114His		hypothetical protein
	CP145538	1668225	snp	G	A	A:19 G:0	CDS	-	318/720	106/239	synonymous_variant c.318C>T p.Asp106Asp		hypothetical protein
	CP145538	1668297	snp	T	C	C:20 T:0	CDS	-	246/720	82/239	synonymous_variant c.246A>G p.Glu82Glu		hypothetical protein
	CP145538	1668306	snp	T	C	C:20 T:0	CDS	-	237/720	79/239	synonymous_variant c.237A>G p.Gln79Gln		hypothetical protein
	CP145538	1668361	snp	C	T	T:20 C:0	CDS	-	182/720	61/239	missense_variant c.182G>A p.Arg61Gln		hypothetical protein
	CP145538	1668428	snp	C	T	T:20 C:0	CDS	-	115/720	39/239	missense_variant c.115G>A p.Asp39Asn		hypothetical protein
	CP145538	1668447	snp	A	G	G:20 A:0	CDS	-	96/720	32/239	synonymous_variant c.96T>C p.Arg32Arg		hypothetical protein
	CP145538	1668488	snp	T	C	C:20 T:0	CDS	-	55/720	19/239	missense_variant c.55A>G p.Asn19Asp		hypothetical protein
	CP145538	1668584	snp	C	G	G:20 C:0	CDS	-	147/192	49/63	synonymous_variant c.147G>C p.Gly49Gly		hypothetical protein
	CP145538	1668647	snp	A	G	G:20 A:0	CDS	-	84/192	28/63	synonymous_variant c.84T>C p.Gly28Gly		hypothetical protein
	CP145538	1668686	snp	C	G	G:20 C:0	CDS	-	45/192	15/63	synonymous_variant c.45G>C p.Thr15Thr		hypothetical protein
	CP145538	1668692	snp	G	A	A:20 G:0	CDS	-	39/192	13/63	synonymous_variant c.39C>T p.Arg13Arg		hypothetical protein
	CP145538	1668710	snp	C	T	T:20 C:0	CDS	-	21/192	7/63	synonymous_variant c.21G>A p.Pro7Pro		hypothetical protein
	CP145538	1668716	snp	A	G	G:20 A:0	CDS	-	15/192	5/63	synonymous_variant c.15T>C p.Asp5Asp		hypothetical protein
	CP145538	1668758	snp	G	T	T:20 G:0	CDS	-	95/123	32/40	missense_variant c.95C>A p.Thr32Asn		hypothetical protein
	CP145538	1668764	snp	G	A	A:20 G:0	CDS	-	89/123	30/40	missense_variant c.89C>T p.Ser30Phe		hypothetical protein
	CP145538	1668779	snp	G	C	C:20 G:0	CDS	-	74/123	25/40	missense_variant c.74C>G p.Ala25Gly		hypothetical protein
	CP145538	1668860	snp	T	C	C:16 T:0	CDS	-	676/687	226/228	missense_variant c.676A>G p.Ser226Gly		hypothetical protein
	CP145538	1668925	snp	C	T	T:10 C:0	CDS	-	611/687	204/228	missense_variant c.611G>A p.Gly204Asp		hypothetical protein
	CP145538	1669685	snp	T	G	G:12 T:0	CDS	-	84/231	28/76	synonymous_variant c.84A>C p.Gly28Gly		Arc family DNA-binding protein
	CP145538	1669697	snp	T	A	A:12 T:0	CDS	-	72/231	24/76	synonymous_variant c.72A>T p.Arg24Arg		Arc family DNA-binding protein
	CP145538	1669799	snp	G	T	T:18 G:0
	CP145538	1669836	snp	C	A	A:18 C:0	CDS	-	813/837	271/278	synonymous_variant c.813G>T p.Leu271Leu		prohibitin family protein
	CP145538	1669929	snp	C	T	T:20 C:0	CDS	-	720/837	240/278	synonymous_variant c.720G>A p.Gln240Gln		prohibitin family protein
	CP145538	1670151	snp	G	A	A:20 G:0	CDS	-	498/837	166/278	synonymous_variant c.498C>T p.Asn166Asn		prohibitin family protein
	CP145538	1670217	snp	A	G	G:20 A:0	CDS	-	432/837	144/278	synonymous_variant c.432T>C p.Gly144Gly		prohibitin family protein
	CP145538	1670223	snp	G	A	A:20 G:0	CDS	-	426/837	142/278	synonymous_variant c.426C>T p.Gly142Gly		prohibitin family protein
	CP145538	1670291	snp	G	A	A:20 G:0	CDS	-	358/837	120/278	synonymous_variant c.358C>T p.Leu120Leu		prohibitin family protein
	CP145538	1670316	snp	T	A	A:20 T:0	CDS	-	333/837	111/278	synonymous_variant c.333A>T p.Gly111Gly		prohibitin family protein
	CP145538	1670358	snp	G	A	A:20 G:0	CDS	-	291/837	97/278	synonymous_variant c.291C>T p.Ser97Ser		prohibitin family protein
	CP145538	1670400	snp	A	G	G:20 A:0	CDS	-	249/837	83/278	synonymous_variant c.249T>C p.Gly83Gly		prohibitin family protein
	CP145538	1670436	snp	G	A	A:20 G:0	CDS	-	213/837	71/278	synonymous_variant c.213C>T p.Gly71Gly		prohibitin family protein
	CP145538	1670445	snp	T	C	C:20 T:0	CDS	-	204/837	68/278	synonymous_variant c.204A>G p.Glu68Glu		prohibitin family protein
	CP145538	1670478	snp	C	T	T:20 C:0	CDS	-	171/837	57/278	synonymous_variant c.171G>A p.Glu57Glu		prohibitin family protein
	CP145538	1670511	snp	T	G	G:20 T:0	CDS	-	138/837	46/278	synonymous_variant c.138A>C p.Gly46Gly		prohibitin family protein
	CP145538	1670520	snp	A	G	G:20 A:0	CDS	-	129/837	43/278	synonymous_variant c.129T>C p.Arg43Arg		prohibitin family protein
	CP145538	1670532	snp	A	G	G:20 A:0	CDS	-	117/837	39/278	synonymous_variant c.117T>C p.Gly39Gly		prohibitin family protein
	CP145538	1670553	snp	A	G	G:20 A:0	CDS	-	96/837	32/278	synonymous_variant c.96T>C p.Asn32Asn		prohibitin family protein
	CP145538	1670601	snp	A	C	C:20 A:0	CDS	-	48/837	16/278	synonymous_variant c.48T>G p.Leu16Leu		prohibitin family protein
	CP145538	1670684	snp	G	A	A:20 G:0	CDS	-	216/255	72/84	synonymous_variant c.216C>T p.Arg72Arg		hypothetical protein
	CP145538	1670815	snp	A	G	G:20 A:0	CDS	-	85/255	29/84	synonymous_variant c.85T>C p.Leu29Leu		hypothetical protein
	CP145538	1671017	snp	T	C	C:20 T:0	CDS	-	216/234	72/77	synonymous_variant c.216A>G p.Gln72Gln		hypothetical protein
	CP145538	1671048	snp	G	C	C:20 G:0	CDS	-	185/234	62/77	missense_variant c.185C>G p.Ala62Gly		hypothetical protein
	CP145538	1671090	snp	C	G	G:18 C:0	CDS	-	143/234	48/77	missense_variant c.143G>C p.Arg48Thr		hypothetical protein
	CP145538	1671125	snp	A	G	G:16 A:0	CDS	-	108/234	36/77	synonymous_variant c.108T>C p.Arg36Arg		hypothetical protein
	CP145538	1671137	snp	T	C	C:14 T:0	CDS	-	96/234	32/77	synonymous_variant c.96A>G p.Gly32Gly		hypothetical protein
	CP145538	1685941	snp	A	G	G:11 A:0
	CP145538	1685975	snp	G	T	T:13 G:0
	CP145538	1686009	snp	A	T	T:15 A:0
	CP145538	1686065	snp	C	T	T:16 C:0
	CP145538	1686106	snp	A	G	G:16 A:0
	CP145538	1686124	snp	C	G	G:16 C:0
	CP145538	1686155	snp	A	C	C:15 A:0
	CP145538	1686168	snp	T	C	C:14 T:0
	CP145538	1686175	snp	G	A	A:14 G:0
	CP145538	1686199	snp	T	C	C:12 T:0
	CP145538	1686213	snp	C	T	T:10 C:0
	CP145538	1686685	snp	C	G	G:10 C:0	CDS	+	465/528	155/175	synonymous_variant c.465C>G p.Pro155Pro		Rha family transcriptional regulator
	CP145538	1686710	snp	G	A	A:12 G:0	CDS	+	490/528	164/175	missense_variant c.490G>A p.Val164Ile		Rha family transcriptional regulator
	CP145538	1686734	snp	T	C	C:13 T:0	CDS	+	514/528	172/175	synonymous_variant c.514T>C p.Leu172Leu		Rha family transcriptional regulator
	CP145538	1686787	snp	C	T	T:14 C:0
	CP145538	1686902	snp	C	T	T:17 C:0	CDS	+	70/333	24/110	synonymous_variant c.70C>T p.Leu24Leu		phage holin, lambda family
	CP145538	1686958	snp	C	T	T:17 C:0	CDS	+	126/333	42/110	synonymous_variant c.126C>T p.Gly42Gly		phage holin, lambda family
	CP145538	1687000	snp	C	T	T:17 C:0	CDS	+	168/333	56/110	synonymous_variant c.168C>T p.Thr56Thr		phage holin, lambda family
	CP145538	1687090	snp	A	T	T:18 A:0	CDS	+	258/333	86/110	synonymous_variant c.258A>T p.Leu86Leu		phage holin, lambda family
	CP145538	1687147	snp	C	T	T:16 C:0	CDS	+	315/333	105/110	synonymous_variant c.315C>T p.Arg105Arg		phage holin, lambda family
	CP145538	1687191	snp	C	T	T:12 C:0	CDS	+	30/618	10/205	synonymous_variant c.30C>T p.Arg10Arg		glycoside hydrolase family 19 protein
	CP145538	1687230	snp	T	C	C:10 T:0	CDS	+	69/618	23/205	synonymous_variant c.69T>C p.Val23Val		glycoside hydrolase family 19 protein
	CP145538	1687249	snp	C	A	A:10 C:0	CDS	+	88/618	30/205	missense_variant c.88C>A p.Leu30Met		glycoside hydrolase family 19 protein
	CP145538	1687254	snp	T	C	C:10 T:0	CDS	+	93/618	31/205	synonymous_variant c.93T>C p.Ala31Ala		glycoside hydrolase family 19 protein
	CP145538	1687272	snp	G	A	A:10 G:0	CDS	+	111/618	37/205	synonymous_variant c.111G>A p.Thr37Thr		glycoside hydrolase family 19 protein
	CP145538	1687359	snp	C	A	A:10 C:0	CDS	+	198/618	66/205	synonymous_variant c.198C>A p.Ala66Ala		glycoside hydrolase family 19 protein
	CP145538	1687365	snp	T	G	G:10 T:0	CDS	+	204/618	68/205	synonymous_variant c.204T>G p.Gly68Gly		glycoside hydrolase family 19 protein
	CP145538	1687440	snp	T	C	C:13 T:0	CDS	+	279/618	93/205	synonymous_variant c.279T>C p.Ala93Ala		glycoside hydrolase family 19 protein
	CP145538	1687515	snp	T	C	C:11 T:0	CDS	+	354/618	118/205	synonymous_variant c.354T>C p.Gly118Gly		glycoside hydrolase family 19 protein
	CP145538	1688967	snp	G	C	C:11 G:0	CDS	+	216/747	72/248	synonymous_variant c.216G>C p.Arg72Arg		hypothetical protein
	CP145538	1689022	snp	T	G	G:16 T:0	CDS	+	271/747	91/248	missense_variant c.271T>G p.Ser91Ala		hypothetical protein
	CP145538	1689039	snp	A	G	G:17 A:0	CDS	+	288/747	96/248	synonymous_variant c.288A>G p.Val96Val		hypothetical protein
	CP145538	1689048	snp	G	A	A:18 G:0	CDS	+	297/747	99/248	synonymous_variant c.297G>A p.Gln99Gln		hypothetical protein
	CP145538	1689057	snp	A	G	G:18 A:0	CDS	+	306/747	102/248	synonymous_variant c.306A>G p.Gly102Gly		hypothetical protein
	CP145538	1689102	snp	G	A	A:20 G:0	CDS	+	351/747	117/248	synonymous_variant c.351G>A p.Arg117Arg		hypothetical protein
	CP145538	1689129	snp	G	C	C:20 G:0	CDS	+	378/747	126/248	synonymous_variant c.378G>C p.Val126Val		hypothetical protein
	CP145538	1689198	snp	T	C	C:20 T:0	CDS	+	447/747	149/248	synonymous_variant c.447T>C p.Leu149Leu		hypothetical protein
	CP145538	1689249	snp	C	T	T:19 C:0	CDS	+	498/747	166/248	synonymous_variant c.498C>T p.Thr166Thr		hypothetical protein
	CP145538	1689272	snp	G	A	A:17 G:0	CDS	+	521/747	174/248	missense_variant c.521G>A p.Arg174Lys		hypothetical protein
	CP145538	1689285	snp	C	G	G:17 C:0	CDS	+	534/747	178/248	synonymous_variant c.534C>G p.Leu178Leu		hypothetical protein
	CP145538	1689302	snp	A	G	G:15 A:0	CDS	+	551/747	184/248	missense_variant c.551A>G p.His184Arg		hypothetical protein
	CP145538	1689315	snp	A	G	G:14 A:0	CDS	+	564/747	188/248	synonymous_variant c.564A>G p.Arg188Arg		hypothetical protein
	CP145538	1689354	snp	C	T	T:11 C:0	CDS	+	603/747	201/248	synonymous_variant c.603C>T p.Thr201Thr		hypothetical protein
	CP145538	1689366	snp	C	T	T:10 C:0	CDS	+	615/747	205/248	synonymous_variant c.615C>T p.Ala205Ala		hypothetical protein
	CP145538	1697069	snp	C	T	T:10 C:0	CDS	+	132/312	44/103	synonymous_variant c.132C>T p.Gly44Gly		hypothetical protein
	CP145538	1697084	snp	A	G	G:10 A:0	CDS	+	147/312	49/103	synonymous_variant c.147A>G p.Glu49Glu		hypothetical protein
	CP145538	1697108	snp	C	G	G:12 C:0	CDS	+	171/312	57/103	synonymous_variant c.171C>G p.Arg57Arg		hypothetical protein
	CP145538	1697120	snp	T	C	C:14 T:0	CDS	+	183/312	61/103	synonymous_variant c.183T>C p.Cys61Cys		hypothetical protein
	CP145538	1697130	snp	A	T	T:14 A:0	CDS	+	193/312	65/103	missense_variant c.193A>T p.Ile65Phe		hypothetical protein
	CP145538	1697159	snp	G	A	A:16 G:0	CDS	+	222/312	74/103	synonymous_variant c.222G>A p.Ala74Ala		hypothetical protein
	CP145538	1697293	snp	G	A	A:20 G:0	CDS	+	48/438	16/145	synonymous_variant c.48G>A p.Leu16Leu		hypothetical protein
	CP145538	1697311	snp	G	A	A:20 G:0	CDS	+	66/438	22/145	synonymous_variant c.66G>A p.Val22Val		hypothetical protein
	CP145538	1697335	snp	C	T	T:20 C:0	CDS	+	90/438	30/145	synonymous_variant c.90C>T p.Arg30Arg		hypothetical protein
	CP145538	1697621	snp	T	C	C:20 T:0	CDS	+	376/438	126/145	missense_variant c.376T>C p.Ser126Pro		hypothetical protein
	CP145538	1697902	snp	G	T	T:20 G:0	CDS	+	169/204	57/67	missense_variant c.169G>T p.Ala57Ser		hypothetical protein
	CP145538	1697923	snp	G	C	C:20 G:0	CDS	+	190/204	64/67	missense_variant c.190G>C p.Gly64Arg		hypothetical protein
	CP145538	1697931	snp	C	G	G:20 C:0	CDS	+	198/204	66/67	missense_variant c.198C>G p.His66Gln		hypothetical protein
	CP145538	1698116	snp	G	T	T:20 G:0	CDS	+	152/747	51/248	missense_variant c.152G>T p.Gly51Val		hypothetical protein
	CP145538	1698174	snp	T	A	A:20 T:0	CDS	+	210/747	70/248	synonymous_variant c.210T>A p.Gly70Gly		hypothetical protein
	CP145538	1698198	snp	C	T	T:20 C:0	CDS	+	234/747	78/248	synonymous_variant c.234C>T p.Asn78Asn		hypothetical protein
	CP145538	1698316	snp	T	C	C:20 T:0	CDS	+	352/747	118/248	synonymous_variant c.352T>C p.Leu118Leu		hypothetical protein
	CP145538	1698379	snp	C	T	T:20 C:0	CDS	+	415/747	139/248	synonymous_variant c.415C>T p.Leu139Leu		hypothetical protein
	CP145538	1698399	snp	T	C	C:20 T:0	CDS	+	435/747	145/248	synonymous_variant c.435T>C p.Ile145Ile		hypothetical protein
	CP145538	1698411	snp	C	T	T:20 C:0	CDS	+	447/747	149/248	synonymous_variant c.447C>T p.Ser149Ser		hypothetical protein
	CP145538	1698453	snp	G	A	A:20 G:0	CDS	+	489/747	163/248	synonymous_variant c.489G>A p.Thr163Thr		hypothetical protein
	CP145538	1698501	snp	A	G	G:17 A:0	CDS	+	537/747	179/248	synonymous_variant c.537A>G p.Glu179Glu		hypothetical protein
	CP145538	1698561	snp	C	T	T:12 C:0	CDS	+	597/747	199/248	synonymous_variant c.597C>T p.Arg199Arg		hypothetical protein
	CP145538	1699804	snp	T	C	C:12 T:0	CDS	+	138/3261	46/1086	synonymous_variant c.138T>C p.Ala46Ala		tape measure protein
	CP145538	1700014	snp	T	C	C:20 T:0	CDS	+	348/3261	116/1086	synonymous_variant c.348T>C p.Ala116Ala		tape measure protein
	CP145538	1700056	snp	C	G	G:20 C:0	CDS	+	390/3261	130/1086	synonymous_variant c.390C>G p.Gly130Gly		tape measure protein
	CP145538	1700179	snp	G	T	T:20 G:0	CDS	+	513/3261	171/1086	synonymous_variant c.513G>T p.Ala171Ala		tape measure protein
	CP145538	1700212	snp	T	C	C:20 T:0	CDS	+	546/3261	182/1086	synonymous_variant c.546T>C p.Arg182Arg		tape measure protein
	CP145538	1700230	snp	C	T	T:20 C:0	CDS	+	564/3261	188/1086	synonymous_variant c.564C>T p.Gly188Gly		tape measure protein
	CP145538	1700257	snp	G	A	A:20 G:0	CDS	+	591/3261	197/1086	synonymous_variant c.591G>A p.Ala197Ala		tape measure protein
	CP145538	1700279	snp	A	G	G:20 A:0	CDS	+	613/3261	205/1086	missense_variant c.613A>G p.Thr205Ala		tape measure protein
	CP145538	1700299	snp	A	T	T:20 A:0	CDS	+	633/3261	211/1086	missense_variant c.633A>T p.Arg211Ser		tape measure protein
	CP145538	1700380	snp	T	G	G:20 T:0	CDS	+	714/3261	238/1086	synonymous_variant c.714T>G p.Thr238Thr		tape measure protein
	CP145538	1700437	snp	T	C	C:20 T:0	CDS	+	771/3261	257/1086	synonymous_variant c.771T>C p.Phe257Phe		tape measure protein
	CP145538	1700518	snp	T	C	C:20 T:0	CDS	+	852/3261	284/1086	synonymous_variant c.852T>C p.Asp284Asp		tape measure protein
	CP145538	1700563	snp	T	C	C:20 T:0	CDS	+	897/3261	299/1086	synonymous_variant c.897T>C p.Gly299Gly		tape measure protein
	CP145538	1700596	snp	A	C	C:20 A:0	CDS	+	930/3261	310/1086	synonymous_variant c.930A>C p.Ala310Ala		tape measure protein
	CP145538	1700608	snp	T	C	C:20 T:0	CDS	+	942/3261	314/1086	synonymous_variant c.942T>C p.Ala314Ala		tape measure protein
	CP145538	1700818	snp	T	C	C:20 T:0	CDS	+	1152/3261	384/1086	synonymous_variant c.1152T>C p.Ser384Ser		tape measure protein
	CP145538	1700969	snp	G	T	T:20 G:0	CDS	+	1303/3261	435/1086	missense_variant c.1303G>T p.Ala435Ser		tape measure protein
	CP145538	1701017	snp	G	A	A:20 G:0	CDS	+	1351/3261	451/1086	missense_variant c.1351G>A p.Val451Ile		tape measure protein
	CP145538	1701059	snp	A	G	G:20 A:0	CDS	+	1393/3261	465/1086	missense_variant c.1393A>G p.Thr465Ala		tape measure protein
	CP145538	1701169	snp	T	C	C:20 T:0	CDS	+	1503/3261	501/1086	synonymous_variant c.1503T>C p.Gly501Gly		tape measure protein
	CP145538	1701215	snp	A	C	C:20 A:0	CDS	+	1549/3261	517/1086	missense_variant c.1549A>C p.Met517Leu		tape measure protein
	CP145538	1701255	snp	A	G	G:20 A:0	CDS	+	1589/3261	530/1086	missense_variant c.1589A>G p.Lys530Arg		tape measure protein
	CP145538	1701274	snp	C	T	T:20 C:0	CDS	+	1608/3261	536/1086	synonymous_variant c.1608C>T p.Gly536Gly		tape measure protein
	CP145538	1701283	snp	G	C	C:20 G:0	CDS	+	1617/3261	539/1086	synonymous_variant c.1617G>C p.Arg539Arg		tape measure protein
	CP145538	1701314	snp	G	T	T:20 G:0	CDS	+	1648/3261	550/1086	missense_variant c.1648G>T p.Val550Leu		tape measure protein
	CP145538	1701337	snp	T	C	C:20 T:0	CDS	+	1671/3261	557/1086	synonymous_variant c.1671T>C p.Gly557Gly		tape measure protein
	CP145538	1701418	snp	G	A	A:20 G:0	CDS	+	1752/3261	584/1086	synonymous_variant c.1752G>A p.Ala584Ala		tape measure protein
	CP145538	1701477	snp	G	A	A:20 G:0	CDS	+	1811/3261	604/1086	missense_variant c.1811G>A p.Ser604Asn		tape measure protein
	CP145538	1701484	snp	C	G	G:20 C:0	CDS	+	1818/3261	606/1086	synonymous_variant c.1818C>G p.Ala606Ala		tape measure protein
	CP145538	1701523	snp	C	T	T:20 C:0	CDS	+	1857/3261	619/1086	synonymous_variant c.1857C>T p.Ala619Ala		tape measure protein
	CP145538	1701728	snp	T	C	C:20 T:0	CDS	+	2062/3261	688/1086	synonymous_variant c.2062T>C p.Leu688Leu		tape measure protein
	CP145538	1701748	snp	A	G	G:20 A:0	CDS	+	2082/3261	694/1086	synonymous_variant c.2082A>G p.Ala694Ala		tape measure protein
	CP145538	1701806	snp	C	T	T:20 C:0	CDS	+	2140/3261	714/1086	synonymous_variant c.2140C>T p.Leu714Leu		tape measure protein
	CP145538	1701829	snp	C	T	T:20 C:0	CDS	+	2163/3261	721/1086	synonymous_variant c.2163C>T p.Ser721Ser		tape measure protein
	CP145538	1701890	snp	T	G	G:20 T:0	CDS	+	2224/3261	742/1086	missense_variant c.2224T>G p.Ser742Ala		tape measure protein
	CP145538	1701958	snp	T	C	C:20 T:0	CDS	+	2292/3261	764/1086	synonymous_variant c.2292T>C p.Leu764Leu		tape measure protein
	CP145538	1701997	snp	G	A	A:20 G:0	CDS	+	2331/3261	777/1086	synonymous_variant c.2331G>A p.Ala777Ala		tape measure protein
	CP145538	1702157	snp	A	G	G:20 A:0	CDS	+	2491/3261	831/1086	missense_variant c.2491A>G p.Ile831Val		tape measure protein
	CP145538	1702306	snp	G	T	T:20 G:0	CDS	+	2640/3261	880/1086	synonymous_variant c.2640G>T p.Ala880Ala		tape measure protein
	CP145538	1702357	snp	A	G	G:20 A:0	CDS	+	2691/3261	897/1086	synonymous_variant c.2691A>G p.Glu897Glu		tape measure protein
	CP145538	1702390	snp	G	A	A:20 G:0	CDS	+	2724/3261	908/1086	synonymous_variant c.2724G>A p.Ser908Ser		tape measure protein
	CP145538	1702506	snp	A	G	G:20 A:0	CDS	+	2840/3261	947/1086	missense_variant c.2840A>G p.Lys947Arg		tape measure protein
	CP145538	1702561	snp	A	G	G:20 A:0	CDS	+	2895/3261	965/1086	synonymous_variant c.2895A>G p.Glu965Glu		tape measure protein
	CP145538	1702591	snp	C	T	T:20 C:0	CDS	+	2925/3261	975/1086	synonymous_variant c.2925C>T p.Arg975Arg		tape measure protein
	CP145538	1702597	snp	C	T	T:20 C:0	CDS	+	2931/3261	977/1086	synonymous_variant c.2931C>T p.Ala977Ala		tape measure protein
	CP145538	1702651	snp	G	A	A:20 G:0	CDS	+	2985/3261	995/1086	synonymous_variant c.2985G>A p.Val995Val		tape measure protein
	CP145538	1702705	snp	C	T	T:20 C:0	CDS	+	3039/3261	1013/1086	synonymous_variant c.3039C>T p.Asp1013Asp		tape measure protein
	CP145538	1702756	snp	T	C	C:20 T:0	CDS	+	3090/3261	1030/1086	synonymous_variant c.3090T>C p.Ala1030Ala		tape measure protein
	CP145538	1702832	snp	G	C	C:20 G:0	CDS	+	3166/3261	1056/1086	missense_variant c.3166G>C p.Ala1056Pro		tape measure protein
	CP145538	1702867	snp	A	G	G:20 A:0	CDS	+	3201/3261	1067/1086	synonymous_variant c.3201A>G p.Glu1067Glu		tape measure protein
	CP145538	1702986	snp	T	C	C:20 T:0	CDS	+	63/411	21/136	synonymous_variant c.63T>C p.Asp21Asp		hypothetical protein
	CP145538	1703040	snp	A	G	G:20 A:0	CDS	+	117/411	39/136	synonymous_variant c.117A>G p.Glu39Glu		hypothetical protein
	CP145538	1703091	snp	G	A	A:20 G:0	CDS	+	168/411	56/136	synonymous_variant c.168G>A p.Val56Val		hypothetical protein
	CP145538	1703119	snp	C	T	T:20 C:0	CDS	+	196/411	66/136	synonymous_variant c.196C>T p.Leu66Leu		hypothetical protein
	CP145538	1703181	snp	G	A	A:20 G:0	CDS	+	258/411	86/136	synonymous_variant c.258G>A p.Glu86Glu		hypothetical protein
	CP145538	1703292	snp	C	T	T:19 C:0	CDS	+	369/411	123/136	synonymous_variant c.369C>T p.Leu123Leu		hypothetical protein
	CP145538	1703327	snp	T	A	A:19 T:0	CDS	+	404/411	135/136	missense_variant c.404T>A p.Val135Asp		hypothetical protein
	CP145538	1703499	snp	A	G	G:19 A:0	CDS	+	117/3552	39/1183	synonymous_variant c.117A>G p.Leu39Leu		hypothetical protein
	CP145538	1703577	snp	C	T	T:20 C:0	CDS	+	195/3552	65/1183	synonymous_variant c.195C>T p.Asn65Asn		hypothetical protein
	CP145538	1703589	snp	A	G	G:20 A:0	CDS	+	207/3552	69/1183	synonymous_variant c.207A>G p.Pro69Pro		hypothetical protein
	CP145538	1703664	snp	C	G	G:20 C:0	CDS	+	282/3552	94/1183	synonymous_variant c.282C>G p.Gly94Gly		hypothetical protein
	CP145538	1703724	snp	T	C	C:20 T:0	CDS	+	342/3552	114/1183	synonymous_variant c.342T>C p.Ala114Ala		hypothetical protein
	CP145538	1703730	snp	C	T	T:20 C:0	CDS	+	348/3552	116/1183	synonymous_variant c.348C>T p.Ser116Ser		hypothetical protein
	CP145538	1703889	snp	C	G	G:20 C:0	CDS	+	507/3552	169/1183	synonymous_variant c.507C>G p.Leu169Leu		hypothetical protein
	CP145538	1704030	snp	T	C	C:20 T:0	CDS	+	648/3552	216/1183	synonymous_variant c.648T>C p.Ser216Ser		hypothetical protein
	CP145538	1704144	snp	G	A	A:20 G:0	CDS	+	762/3552	254/1183	synonymous_variant c.762G>A p.Gln254Gln		hypothetical protein
	CP145538	1704156	snp	C	T	T:20 C:0	CDS	+	774/3552	258/1183	synonymous_variant c.774C>T p.Ser258Ser		hypothetical protein
	CP145538	1704168	snp	G	A	A:20 G:0	CDS	+	786/3552	262/1183	synonymous_variant c.786G>A p.Glu262Glu		hypothetical protein
	CP145538	1704327	snp	C	G	G:20 C:0	CDS	+	945/3552	315/1183	synonymous_variant c.945C>G p.Ala315Ala		hypothetical protein
	CP145538	1705044	snp	T	C	C:20 T:0	CDS	+	1662/3552	554/1183	synonymous_variant c.1662T>C p.Gly554Gly		hypothetical protein
	CP145538	1705173	snp	G	A	A:20 G:0	CDS	+	1791/3552	597/1183	synonymous_variant c.1791G>A p.Ala597Ala		hypothetical protein
	CP145538	1705188	snp	G	T	T:20 G:0	CDS	+	1806/3552	602/1183	synonymous_variant c.1806G>T p.Ala602Ala		hypothetical protein
	CP145538	1705275	snp	T	C	C:20 T:0	CDS	+	1893/3552	631/1183	synonymous_variant c.1893T>C p.Ala631Ala		hypothetical protein
	CP145538	1705311	snp	G	A	A:20 G:0	CDS	+	1929/3552	643/1183	synonymous_variant c.1929G>A p.Glu643Glu		hypothetical protein
	CP145538	1705386	snp	C	T	T:20 C:0	CDS	+	2004/3552	668/1183	synonymous_variant c.2004C>T p.Gly668Gly		hypothetical protein
	CP145538	1705394	snp	G	A	A:20 G:0	CDS	+	2012/3552	671/1183	missense_variant c.2012G>A p.Arg671Lys		hypothetical protein
	CP145538	1705539	snp	C	T	T:20 C:0	CDS	+	2157/3552	719/1183	synonymous_variant c.2157C>T p.Gly719Gly		hypothetical protein
	CP145538	1705698	snp	C	T	T:20 C:0	CDS	+	2316/3552	772/1183	synonymous_variant c.2316C>T p.Asn772Asn		hypothetical protein
	CP145538	1706037	snp	G	T	T:20 G:0	CDS	+	2655/3552	885/1183	synonymous_variant c.2655G>T p.Ser885Ser		hypothetical protein
	CP145538	1706088	snp	A	G	G:20 A:0	CDS	+	2706/3552	902/1183	synonymous_variant c.2706A>G p.Ala902Ala		hypothetical protein
	CP145538	1706155	snp	G	C	C:20 G:0	CDS	+	2773/3552	925/1183	missense_variant c.2773G>C p.Val925Leu		hypothetical protein
	CP145538	1706700	snp	G	C	C:20 G:0	CDS	+	3318/3552	1106/1183	synonymous_variant c.3318G>C p.Val1106Val		hypothetical protein
	CP145538	1706727	snp	T	C	C:20 T:0	CDS	+	3345/3552	1115/1183	synonymous_variant c.3345T>C p.Asp1115Asp		hypothetical protein
	CP145538	1706739	snp	C	T	T:20 C:0	CDS	+	3357/3552	1119/1183	synonymous_variant c.3357C>T p.Ile1119Ile		hypothetical protein
	CP145538	1706781	snp	G	A	A:20 G:0	CDS	+	3399/3552	1133/1183	synonymous_variant c.3399G>A p.Glu1133Glu		hypothetical protein
	CP145538	1706975	snp	G	A	A:12 G:0	CDS	+	42/1008	14/335	synonymous_variant c.42G>A p.Pro14Pro		hypothetical protein
	CP145538	1707015	snp	C	T	T:10 C:0	CDS	+	82/1008	28/335	missense_variant c.82C>T p.Leu28Phe		hypothetical protein
	CP145538	1707698	snp	T	C	C:12 T:0	CDS	+	765/1008	255/335	synonymous_variant c.765T>C p.Tyr255Tyr		hypothetical protein
	CP145538	1707704	snp	T	G	G:13 T:0	CDS	+	771/1008	257/335	synonymous_variant c.771T>G p.Arg257Arg		hypothetical protein
	CP145538	1707723	snp	G	A	A:14 G:0	CDS	+	790/1008	264/335	missense_variant c.790G>A p.Ala264Thr		hypothetical protein
	CP145538	1707800	snp	T	C	C:18 T:0	CDS	+	867/1008	289/335	synonymous_variant c.867T>C p.His289His		hypothetical protein
	CP145538	1707809	snp	T	G	G:18 T:0	CDS	+	876/1008	292/335	missense_variant c.876T>G p.Asp292Glu		hypothetical protein
	CP145538	1707829	snp	C	G	G:19 C:0	CDS	+	896/1008	299/335	missense_variant c.896C>G p.Ala299Gly		hypothetical protein
	CP145538	1707893	snp	T	C	C:19 T:0	CDS	+	960/1008	320/335	synonymous_variant c.960T>C p.Arg320Arg		hypothetical protein
	CP145538	1707917	snp	T	G	G:19 T:0	CDS	+	984/1008	328/335	synonymous_variant c.984T>G p.Val328Val		hypothetical protein
	CP145538	1707945	snp	G	C	C:19 G:0	CDS	+	8/861	3/286	missense_variant c.8G>C p.Gly3Ala		hypothetical protein
	CP145538	1707952	snp	A	G	G:19 A:0	CDS	+	15/861	5/286	missense_variant c.15A>G p.Ile5Met		hypothetical protein
	CP145538	1708036	snp	T	G	G:18 T:0	CDS	+	99/861	33/286	synonymous_variant c.99T>G p.Pro33Pro		hypothetical protein
	CP145538	1708061	snp	A	G	G:19 A:0	CDS	+	124/861	42/286	missense_variant c.124A>G p.Arg42Gly		hypothetical protein
	CP145538	1708168	snp	T	C	C:19 T:0	CDS	+	231/861	77/286	synonymous_variant c.231T>C p.Thr77Thr		hypothetical protein
	CP145538	1708181	snp	T	A	A:19 T:0	CDS	+	244/861	82/286	missense_variant c.244T>A p.Ser82Thr		hypothetical protein
	CP145538	1708252	snp	A	C	C:19 A:0	CDS	+	315/861	105/286	synonymous_variant c.315A>C p.Ile105Ile		hypothetical protein
	CP145538	1708327	snp	C	G	G:20 C:0	CDS	+	390/861	130/286	synonymous_variant c.390C>G p.Leu130Leu		hypothetical protein
	CP145538	1708372	snp	C	T	T:20 C:0	CDS	+	435/861	145/286	synonymous_variant c.435C>T p.Asp145Asp		hypothetical protein
	CP145538	1708405	snp	T	C	C:20 T:0	CDS	+	468/861	156/286	synonymous_variant c.468T>C p.Asp156Asp		hypothetical protein
	CP145538	1708417	snp	C	T	T:20 C:0	CDS	+	480/861	160/286	synonymous_variant c.480C>T p.Ala160Ala		hypothetical protein
	CP145538	1708474	snp	C	A	A:20 C:0	CDS	+	537/861	179/286	synonymous_variant c.537C>A p.Gly179Gly		hypothetical protein
	CP145538	1708513	snp	C	T	T:20 C:0	CDS	+	576/861	192/286	synonymous_variant c.576C>T p.Ala192Ala		hypothetical protein
	CP145538	1708591	snp	T	C	C:20 T:0	CDS	+	654/861	218/286	synonymous_variant c.654T>C p.Ala218Ala		hypothetical protein
	CP145538	1708663	snp	G	A	A:20 G:0	CDS	+	726/861	242/286	synonymous_variant c.726G>A p.Val242Val		hypothetical protein
	CP145538	1708671	snp	T	C	C:20 T:0	CDS	+	734/861	245/286	missense_variant c.734T>C p.Val245Ala		hypothetical protein
	CP145538	1708917	snp	T	C	C:20 T:0	CDS	+	123/1761	41/586	synonymous_variant c.123T>C p.Ser41Ser		hypothetical protein
	CP145538	1708992	snp	C	T	T:20 C:0	CDS	+	198/1761	66/586	synonymous_variant c.198C>T p.Gly66Gly		hypothetical protein
	CP145538	1709160	snp	G	A	A:20 G:0	CDS	+	366/1761	122/586	synonymous_variant c.366G>A p.Pro122Pro		hypothetical protein
	CP145538	1709208	snp	C	G	G:20 C:0	CDS	+	414/1761	138/586	synonymous_variant c.414C>G p.Leu138Leu		hypothetical protein
	CP145538	1709304	snp	T	C	C:20 T:0	CDS	+	510/1761	170/586	synonymous_variant c.510T>C p.Phe170Phe		hypothetical protein
	CP145538	1709334	snp	T	C	C:20 T:0	CDS	+	540/1761	180/586	synonymous_variant c.540T>C p.Arg180Arg		hypothetical protein
	CP145538	1709343	snp	G	T	T:20 G:0	CDS	+	549/1761	183/586	synonymous_variant c.549G>T p.Arg183Arg		hypothetical protein
	CP145538	1709358	snp	G	A	A:20 G:0	CDS	+	564/1761	188/586	synonymous_variant c.564G>A p.Gly188Gly		hypothetical protein
	CP145538	1709383	snp	A	G	G:20 A:0	CDS	+	589/1761	197/586	missense_variant c.589A>G p.Thr197Ala		hypothetical protein
	CP145538	1709418	snp	A	G	G:20 A:0	CDS	+	624/1761	208/586	synonymous_variant c.624A>G p.Ala208Ala		hypothetical protein
	CP145538	1709484	snp	A	G	G:20 A:0	CDS	+	690/1761	230/586	synonymous_variant c.690A>G p.Val230Val		hypothetical protein
	CP145538	1709583	snp	G	A	A:20 G:0	CDS	+	789/1761	263/586	synonymous_variant c.789G>A p.Ala263Ala		hypothetical protein
	CP145538	1709667	snp	A	G	G:20 A:0	CDS	+	873/1761	291/586	synonymous_variant c.873A>G p.Leu291Leu		hypothetical protein
	CP145538	1709676	snp	A	G	G:20 A:0	CDS	+	882/1761	294/586	synonymous_variant c.882A>G p.Pro294Pro		hypothetical protein
	CP145538	1709736	snp	T	G	G:20 T:0	CDS	+	942/1761	314/586	synonymous_variant c.942T>G p.Leu314Leu		hypothetical protein
	CP145538	1709745	snp	C	T	T:20 C:0	CDS	+	951/1761	317/586	synonymous_variant c.951C>T p.Arg317Arg		hypothetical protein
	CP145538	1709754	snp	C	T	T:20 C:0	CDS	+	960/1761	320/586	synonymous_variant c.960C>T p.Gly320Gly		hypothetical protein
	CP145538	1709781	snp	T	C	C:20 T:0	CDS	+	987/1761	329/586	synonymous_variant c.987T>C p.Tyr329Tyr		hypothetical protein
	CP145538	1709886	snp	G	C	C:20 G:0	CDS	+	1092/1761	364/586	missense_variant c.1092G>C p.Glu364Asp		hypothetical protein
	CP145538	1709910	snp	C	A	A:20 C:0	CDS	+	1116/1761	372/586	synonymous_variant c.1116C>A p.Ser372Ser		hypothetical protein
	CP145538	1709928	snp	A	G	G:20 A:0	CDS	+	1134/1761	378/586	synonymous_variant c.1134A>G p.Glu378Glu		hypothetical protein
	CP145538	1709982	snp	T	C	C:20 T:0	CDS	+	1188/1761	396/586	synonymous_variant c.1188T>C p.Asp396Asp		hypothetical protein
	CP145538	1710061	snp	G	A	A:20 G:0	CDS	+	1267/1761	423/586	missense_variant c.1267G>A p.Val423Met		hypothetical protein
	CP145538	1710204	snp	G	T	T:18 G:0	CDS	+	1410/1761	470/586	synonymous_variant c.1410G>T p.Gly470Gly		hypothetical protein
	CP145538	1710315	snp	C	T	T:10 C:0	CDS	+	1521/1761	507/586	synonymous_variant c.1521C>T p.Arg507Arg		hypothetical protein
	CP145538	2193223	snp	A	G	G:20 A:0	CDS	+	571/1569	191/522	missense_variant c.571A>G p.Thr191Ala	casA	type I-E CRISPR-associated protein Cse1/CasA
	CP145538	2306569	snp	T	C	C:20 T:0	CDS	-	132/747	44/248	synonymous_variant c.132A>G p.Leu44Leu		amino acid ABC transporter permease
	CP145538	2389814	snp	T	G	G:20 T:0
	CP145538	2421423	snp	T	G	G:20 T:0	CDS	+	158/721	53/239	missense_variant c.158T>G p.Val53Gly	lasR	transcriptional regulator LasR
	CP145538	2590453	snp	C	A	A:20 C:0	CDS	+	699/1230	233/409	synonymous_variant c.699C>A p.Gly233Gly	odhB	2-oxoglutarate dehydrogenase complex dihydrolipoyllysine-residue succinyltransferase
	CP145538	2646118	snp	C	T	T:20 C:0	CDS	+	189/693	63/230	synonymous_variant c.189C>T p.Asp63Asp		response regulator
	CP145538	3064185	snp	T	C	C:12 T:0	CDS	-	429/645	143/214	synonymous_variant c.429A>G p.Gly143Gly		lambda exonuclease family protein
	CP145538	3064290	snp	G	T	T:16 G:0	CDS	-	324/645	108/214	synonymous_variant c.324C>A p.Gly108Gly		lambda exonuclease family protein
	CP145538	3064645	snp	T	C	C:20 T:0	CDS	-	715/750	239/249	missense_variant c.715A>G p.Lys239Glu		ERF family protein
	CP145538	3064785	snp	T	C	C:20 T:0	CDS	-	575/750	192/249	missense_variant c.575A>G p.Gln192Arg		ERF family protein
	CP145538	3064818	snp	T	C	C:20 T:0	CDS	-	542/750	181/249	missense_variant c.542A>G p.Asn181Ser		ERF family protein
	CP145538	3139018	snp	C	T	T:20 C:0	CDS	-	809/1209	270/402	missense_variant c.809G>A p.Gly270Asp		MFS transporter
	CP145538	3198418	snp	T	C	C:20 T:0	CDS	-	72/933	24/310	synonymous_variant c.72A>G p.Ala24Ala	cmrA	AraC family transcriptional regulator CmrA
	CP145538	3550548	snp	G	C	C:20 G:0	CDS	+	722/906	241/301	missense_variant c.722G>C p.Gly241Ala		AraC family transcriptional regulator
	CP145538	3580890	snp	A	G	G:20 A:0	CDS	-	1065/3816	355/1271	synonymous_variant c.1065T>C p.Cys355Cys		type VI secretion system membrane subunit
	CP145538	3663126	snp	C	T	T:20 C:0	CDS	-	245/765	82/254	missense_variant c.245G>A p.Gly82Asp		thioesterase II family protein
	CP145538	3691368	snp	T	C	C:20 T:0	CDS	+	139/564	47/187	missense_variant c.139T>C p.Phe47Leu	pvdS	pyoverdine signaling pathway sigma factor PvdS
	CP145538	3941500	snp	A	C	C:20 A:0	CDS	-	300/2277	100/758	missense_variant c.300T>G p.Asn100Lys	clpA	ATP-dependent Clp protease ATP-binding subunit ClpA
	CP145538	3949854	snp	T	C	C:20 T:0
	CP145538	4428015	snp	A	G	G:20 A:0	CDS	-	433/1509	145/502	missense_variant c.433T>C p.Cys145Arg		PA2928 family protein
	CP145538	4687136	snp	A	C	C:20 A:0
	CP145538	4688407	snp	T	C	C:20 T:0	CDS	-	1884/2241	628/746	synonymous_variant c.1884A>G p.Glu628Glu		bifunctional prephenate dehydrogenase/3-phosphoshikimate 1-carboxyvinyltransferase
	CP145538	4972732	snp	A	G	G:20 A:0	CDS	-	335/1002	112/333	missense_variant c.335T>C p.Ile112Thr		alpha-ketoacid dehydrogenase subunit beta
	CP145538	5051623	snp	C	A	A:20 C:0	CDS	+	1625/3300	542/1099	missense_variant c.1625C>A p.Ala542Asp	pldA	phospholipase D
	CP145538	5187496	snp	G	A	A:20 G:0
	CP145538	5466756	snp	G	T	T:20 G:0	CDS	-	394/1899	132/632	missense_variant c.394C>A p.His132Asn		acyl-CoA synthetase
	CP145538	5602995	snp	A	C	C:20 A:0	CDS	+	463/549	155/182	missense_variant c.463A>C p.Thr155Pro		tetratricopeptide repeat protein
	CP145538	5675754	snp	A	G	G:20 A:0	CDS	-	450/480	150/159	synonymous_variant c.450T>C p.Arg150Arg	nusB	transcription antitermination factor NusB
	CP145538	5859390	snp	G	A	A:20 G:0	CDS	-	889/2163	297/720	missense_variant c.889C>T p.Arg297Cys	fptA	Fe(3+)-pyochelin receptor FptA
	CP145538	5876172	snp	T	C	C:20 T:0	CDS	+	271/1644	91/547	synonymous_variant c.271T>C p.Leu91Leu	pchD	pyochelin biosynthesis salicyl-AMP ligase PchD
	CP145538	6099074	snp	G	A	A:20 G:0	CDS	-	73/978	25/325	synonymous_variant c.73C>T p.Leu25Leu		biotin-dependent carboxyltransferase family protein
	CP145538	6212986	snp	C	T	T:20 C:0	CDS	+	168/900	56/299	synonymous_variant c.168C>T p.Ala56Ala	czcD	CDF family zinc transporter CzcD
	CP145538	6370606	snp	C	T	T:20 C:0	CDS	+	199/687	67/228	synonymous_variant c.199C>T p.Leu67Leu		YoaK family protein
	CP145538	6420789	snp	A	G	G:20 A:0	CDS	-	476/582	159/193	missense_variant c.476T>C p.Val159Ala		alpha/beta hydrolase
